# Supplementary material for: Development of an ELISA for NNV-Specific Antibody Detection in Grouper Hatcheries in China
Source: Vet Sci. 2025 Aug 13;12(8):754. doi: 10.3390/vetsci12080754 (PMC12390348; doi:10.3390/vetsci12080754)
Supplement: Supplementary file 1 [file vetsci-12-00754-s001.zip]

Archive with 4 entries (3 files):
- Original Images/Figure S1.jpg
- Original Images/Figure S2.jpg
- Original Images/Figure S3.jpg
- Original Images/
